# Supplementary material for: Integrating Population Genetics With Long‐Term Environmental Monitoring to Evaluate and Guide Vernal Pool Creation for Amphibian Conservation
Source: Ecol Evol. 2024 Oct 19;14(10):e70431. doi: 10.1002/ece3.70431 (PMC11489881; doi:10.1002/ece3.70431)
Supplement: Supplementary file 1 — Appendix S1. [file ECE3-14-e70431-s001.zip]

Archive with 2 entries (2 files):
- ece370431-sup-0001-AppendixS1.xlsx
- ece370431-sup-0002-AppendixS2.xlsx
