# Supplementary material for: Integrating Population Genetics With Long‐Term Environmental Monitoring to Evaluate and Guide Vernal Pool Creation for Amphibian Conservation
Source: Ecol Evol. 2024 Oct 19;14(10):e70431. doi: 10.1002/ece3.70431 (PMC11489881; doi:10.1002/ece3.70431)
Supplement: Supplementary file 1 — Appendix S1. [file ECE3-14-e70431-s001.zip › ece370431-sup-0001-AppendixS1.xlsx]

## Sheet: Genotypes (no siblings)
7	179	5	45	23	38	36	37	1	179
			JSP1	JSP2	JSP3	JSP4	JSP5
Sample	Population	D55	D55	C52	C52	D32	D32	C11	C11	C63	C63	C41	C41	D20	D20
P1E1	JSP1	192	196	177	181	188	224	149	153	193	197	126	138	268	272
P1E2	JSP1	204	228	189	209	184	216	133	161	173	177	126	130	260	264
P1E3	JSP1	192	224	193	209	188	220	165	177	161	177	126	134	256	272
P1E4	JSP1	212	228	205	209	228	228	157	161	173	177	114	114	272	272
P1E5	JSP1	0	0	145	185	216	216	133	133	161	177	114	114	0	0
P1E6	JSP1	204	208	181	185	212	220	129	173	173	177	114	142	252	256
P1E7	JSP1	192	228	197	201	220	224	165	169	165	173	126	134	260	264
P1E9	JSP1	216	228	153	177	228	228	149	149	185	189	134	138	252	256
P1F1	JSP1	204	204	165	209	212	212	161	165	197	201	122	126	264	268
P1F2	JSP1	188	224	177	201	216	220	165	169	161	165	114	114	256	264
P1F3	JSP1	184	196	177	193	216	220	133	137	129	177	138	142	240	264
P1F4	JSP1	200	204	173	177	224	228	145	157	185	189	130	134	260	264
P1F5	JSP1	208	228	177	201	212	216	161	169	165	177	126	134	260	264
P1M1	JSP1	152	224	153	153	212	212	133	133	161	169	126	138	260	260
P1M2	JSP1	232	236	177	181	196	228	133	145	173	177	114	126	252	256
P1M4	JSP1	196	208	145	149	216	220	161	161	193	197	122	130	252	256
P1M5	JSP1	192	192	145	197	188	196	157	161	173	177	130	142	256	272
P1M6	JSP1	204	208	177	205	220	224	133	169	173	181	130	138	256	272
P1M7	JSP1	212	228	145	149	196	224	133	157	165	169	122	134	240	252
P1M8	JSP1	204	208	145	153	188	216	161	165	173	193	118	126	252	272
P1M9	JSP1	208	212	153	161	220	224	145	149	161	165	114	122	260	264
P1M10	JSP1	212	228	185	189	188	188	153	169	173	189	126	130	256	272
P1M11	JSP1	208	228	153	161	184	228	157	161	161	161	134	142	252	256
P1M12	JSP1	196	224	161	161	216	220	129	169	165	165	114	130	256	264
P1M13	JSP1	192	208	137	145	216	216	153	173	185	189	126	130	248	272
P1M14	JSP1	208	228	153	161	220	224	153	161	169	193	122	130	256	260
P1M15	JSP1	192	192	149	169	188	188	133	153	161	165	114	134	264	272
P1M16	JSP1	216	228	173	177	216	220	153	161	173	177	138	138	256	256
P1M17	JSP1	200	212	189	189	220	224	145	161	133	189	130	134	236	240
P1M18	JSP1	196	228	177	181	220	228	145	161	177	185	114	130	236	256
EP1E1	JSP1	196	224	205	209	216	216	133	161	165	237	114	130	264	268
EP1E2	JSP1	200	224	197	201	216	216	145	161	157	161	122	126	0	0
EP1E3	JSP1	196	200	153	161	212	212	129	133	197	201	122	134	260	272
EP1E4	JSP1	192	228	153	153	212	216	161	161	165	169	118	138	252	260
EP1E5	JSP1	224	236	193	209	224	224	133	161	181	189	134	138	240	272
EP1E6	JSP1	192	216	161	185	224	228	133	145	165	189	126	134	256	264
EP1E8	JSP1	192	204	145	181	184	224	169	173	165	189	118	134	260	264
EP1E9	JSP1	192	200	177	197	220	224	133	165	185	189	122	126	248	248
EP1E10	JSP1	192	196	149	157	212	224	169	173	185	189	118	134	244	244
EP1E11	JSP1	228	228	205	209	212	212	133	161	169	173	114	130	228	232
EP1E12	JSP1	196	228	177	177	196	196	157	161	189	193	114	138	0	0
EP1E13	JSP1	208	228	157	193	220	228	161	165	185	189	114	134	236	248
EP1E14	JSP1	192	196	177	201	224	228	149	153	181	185	114	138	244	256
EP1E15	JSP1	224	228	201	205	220	224	133	153	173	181	126	134	256	272
EP1E16	JSP1	200	228	0	0	216	220	153	161	185	197	114	122	256	264
P2E1	JSP2	204	208	153	173	212	220	149	153	197	201	114	138	236	252
P2M1	JSP2	204	208	193	193	220	228	133	173	185	193	114	114	256	260
P2M2	JSP2	204	228	157	161	216	216	133	161	169	189	126	134	0	0
P2M3	JSP2	204	224	153	161	188	218	161	173	197	201	122	126	236	272
P2M4	JSP2	220	224	157	161	188	216	149	173	197	213	134	138	236	272
P2M5	JSP2	220	228	153	193	188	216	153	161	201	213	126	126	252	256
P2M6	JSP2	208	228	157	193	212	216	153	161	169	173	114	138	260	272
P2M7	JSP2	220	224	153	185	220	220	133	133	185	193	114	138	264	272
P2M8	JSP2	184	204	193	193	188	220	145	153	185	189	134	138	236	260
P2M9	JSP2	208	224	177	185	188	228	145	149	169	173	122	134	272	272
P2M10	JSP2	208	208	157	157	188	220	133	153	173	193	122	134	260	264
P2M11	JSP2	204	208	0	0	228	228	133	153	197	201	114	122	252	256
EP2E1	JSP2	220	228	177	181	228	228	149	173	173	189	122	134	260	264
EP2E2	JSP2	192	216	161	161	228	228	153	173	185	193	122	138	252	272
EP2E3	JSP2	204	216	181	185	188	216	149	161	197	213	114	134	256	264
EP2E4	JSP2	184	216	173	177	228	228	145	149	201	213	114	122	256	264
EP2E5	JSP2	224	228	0	0	212	212	153	161	189	193	126	138	0	0
EP2E6	JSP2	184	216	177	181	212	220	145	173	189	213	122	126	0	0
EP2E7	JSP2	204	208	173	177	212	212	149	161	169	201	114	134	252	256
EP2E8	JSP2	204	216	173	177	216	220	133	145	185	193	126	126	256	260
EP2E9	JSP2	192	208	181	185	216	216	145	145	169	173	114	126	252	260
EP2E10	JSP2	184	192	153	193	188	220	145	173	189	213	122	126	236	236
EP2E11	JSP2	0	0	177	177	212	212	161	173	169	173	134	138	236	256
P3E1	JSP3	200	204	165	165	184	224	149	153	181	193	122	138	204	264
P3E2	JSP3	192	208	153	165	228	228	157	161	173	177	114	142	216	216
P3E4	JSP3	200	220	165	209	216	224	133	145	177	181	110	122	256	264
P3E5	JSP3	192	236	181	185	184	216	133	165	165	177	114	122	256	264
P3E6	JSP3	172	196	153	185	216	220	133	141	169	177	126	130	256	268
P3E7	JSP3	236	236	205	209	212	216	149	153	177	181	142	142	240	264
P3E8	JSP3	156	204	153	153	228	228	141	153	153	197	126	130	0	0
P3E9	JSP3	196	196	133	197	212	216	117	153	197	253	86	114	252	252
P3E10	JSP3	188	204	153	181	208	208	149	161	161	169	126	134	272	276
P3E12	JSP3	224	228	153	161	212	212	161	161	153	153	126	134	0	0
P3F1	JSP3	220	224	165	177	184	216	133	149	181	213	110	114	252	256
P3M1	JSP3	224	236	157	185	216	216	141	165	173	177	122	138	252	256
P3M2	JSP3	196	208	177	209	216	228	173	173	177	181	130	142	240	256
P3M3	JSP3	208	224	177	209	184	212	133	149	177	189	126	126	260	264
P3M5	JSP3	200	216	153	185	188	188	153	165	177	181	114	130	268	272
P3M6	JSP3	192	228	173	177	228	228	145	169	169	177	114	122	244	248
P3M7	JSP3	200	204	161	161	216	220	133	153	133	177	130	134	272	276
P3M8	JSP3	188	204	169	177	188	216	161	173	189	193	118	134	268	272
P3M9	JSP3	208	228	137	153	228	228	149	177	185	189	122	130	0	0
P3M10	JSP3	224	228	145	189	188	220	149	169	161	165	114	134	256	272
P3M11	JSP3	200	228	153	157	208	212	149	165	161	169	114	130	252	256
P3M12	JSP3	192	228	153	201	216	220	149	153	157	197	114	134	236	240
P3M13	JSP3	216	228	145	169	228	228	149	157	181	185	126	138	252	256
P3M14	JSP3	208	228	137	157	212	228	161	161	133	181	114	134	248	260
P3M15	JSP3	200	232	153	177	200	216	137	145	181	185	134	142	252	256
P3M16	JSP3	188	228	177	205	220	220	133	145	161	177	114	138	0	0
P3M18	JSP3	196	208	153	209	228	228	133	161	181	185	114	138	272	272
EP3E2	JSP3	188	228	193	193	224	224	133	149	173	177	114	130	0	0
EP3E4	JSP3	196	228	177	201	212	212	145	161	177	181	114	130	0	0
EP3E5	JSP3	196	200	157	209	0	0	133	177	185	189	126	134	240	248
EP3E6	JSP3	216	216	177	177	216	216	133	161	165	177	114	142	252	256
EP3E7	JSP3	176	176	161	177	188	208	133	149	189	189	114	114	260	272
EP3E8	JSP3	192	200	165	197	184	196	133	149	173	177	122	122	252	256
EP3E11	JSP3	200	204	173	177	184	184	145	153	173	177	130	134	232	232
EP3E12	JSP3	200	208	157	177	212	216	165	169	157	161	114	126	0	0
EP3E14	JSP3	236	236	165	209	216	220	133	149	181	185	122	126	248	256
EP3E15	JSP3	196	224	185	193	212	212	169	173	169	181	114	134	240	244
EP3E16	JSP3	208	220	153	153	184	216	149	177	177	189	114	122	248	252
P4E2	JSP4	200	224	153	169	228	228	161	161	177	189	114	122	236	236
P4E3	JSP4	188	224	177	185	216	220	169	177	173	177	138	142	256	256
P4E4	JSP4	208	212	157	177	188	216	149	177	173	177	114	138	252	272
P4E5	JSP4	196	208	181	185	224	228	133	165	153	153	118	126	260	264
P4E6	JSP4	196	204	173	177	228	228	133	157	181	197	114	126	240	256
P4E9	JSP4	188	192	157	173	212	220	145	153	169	189	134	138	244	256
P4E10	JSP4	164	188	161	165	216	220	165	169	169	181	134	138	240	256
P4E11	JSP4	192	200	145	153	208	224	145	149	177	205	122	130	260	260
P4E12	JSP4	192	192	153	189	216	220	157	161	177	189	114	142	232	252
P4E14	JSP4	204	224	149	153	228	228	133	149	181	185	114	126	264	264
P4E15	JSP4	196	204	181	185	184	220	153	161	169	173	122	138	252	256
P4E17	JSP4	176	208	177	193	188	220	149	173	181	189	126	138	256	272
P4E18	JSP4	192	200	177	177	212	220	133	153	149	169	134	138	252	256
P4E19	JSP4	188	188	177	205	184	184	157	161	177	181	122	130	264	264
P4E20	JSP4	216	228	185	189	184	212	145	169	161	165	130	134	260	264
P4F1	JSP4	208	228	149	177	196	196	145	161	197	205	130	134	0	0
P4F2	JSP4	224	228	157	209	216	220	161	165	185	189	130	138	244	248
P4M1	JSP4	192	208	177	177	216	220	149	153	165	169	122	126	248	256
P4M2	JSP4	212	220	153	209	188	212	145	161	177	189	122	126	256	272
P4M3	JSP4	192	208	177	177	188	220	149	153	161	193	114	114	268	272
P4M4	JSP4	192	204	157	185	208	220	133	161	189	193	122	126	252	256
P4M5	JSP4	204	224	169	189	188	224	133	153	153	177	126	138	272	272
P4M6	JSP4	204	224	205	209	216	220	145	145	185	189	126	138	264	268
P4M7	JSP4	200	224	181	185	224	224	149	161	165	165	114	126	0	0
P4M8	JSP4	192	224	185	189	184	228	133	169	181	181	118	138	268	272
P4M9	JSP4	208	228	173	177	184	220	161	169	133	177	130	134	260	260
P4M10	JSP4	192	196	145	153	184	184	133	153	173	209	114	114	260	260
P4M11	JSP4	196	216	153	181	196	196	133	169	173	197	126	130	256	260
P4M12	JSP4	204	216	181	185	184	220	129	157	181	185	126	138	260	264
P4M14	JSP4	208	228	145	153	184	188	149	153	189	209	126	130	260	264
P4M15	JSP4	192	228	153	157	216	220	149	153	181	213	122	126	252	256
P4M16	JSP4	224	228	133	133	228	228	157	161	149	197	122	126	268	272
P4M17	JSP4	216	216	145	185	188	220	133	149	177	181	118	122	256	272
P4M18	JSP4	216	228	145	177	216	220	133	169	189	193	126	134	256	272
P4M19	JSP4	192	196	145	161	216	220	149	153	169	177	114	138	268	268
P4M20	JSP4	188	228	149	165	216	220	165	169	177	181	118	122	256	268
P5E2	JSP5	192	208	153	157	216	216	145	149	169	169	126	134	0	0
P5E3	JSP5	156	188	149	157	220	228	153	153	153	185	134	142	248	248
P5E4	JSP5	196	208	149	189	216	220	141	153	169	209	114	114	236	240
P5E5	JSP5	192	208	189	209	216	216	141	145	189	193	126	138	252	264
P5E6	JSP5	220	220	157	193	216	228	153	153	161	165	114	138	252	256
P5E8	JSP5	156	180	153	177	180	180	153	169	153	189	126	142	248	248
P5E9	JSP5	192	192	153	157	0	0	133	169	173	209	130	134	252	256
P5E10	JSP5	156	176	153	157	184	220	153	161	153	229	134	134	260	260
P5F1	JSP5	200	208	177	185	228	228	145	149	193	209	114	122	248	272
P5F2	JSP5	192	200	201	205	188	208	149	149	165	169	114	130	268	272
P5F3	JSP5	192	228	157	177	212	220	165	165	185	189	114	138	252	256
P5F4	JSP5	200	212	153	157	184	212	129	133	193	197	122	126	264	264
P5M1	JSP5	208	228	185	209	220	220	133	145	181	193	130	142	256	264
P5M2	JSP5	200	208	129	209	208	216	153	177	169	189	114	118	0	0
P5M3	JSP5	200	224	169	185	224	224	149	161	165	165	114	126	0	0
P5M4	JSP5	192	228	145	149	184	216	133	161	197	201	126	134	264	272
P5M5	JSP5	212	228	209	209	220	220	149	161	169	177	114	142	248	260
P5M6	JSP5	180	192	145	209	188	216	173	173	153	153	130	130	248	272
P5M7	JSP5	204	208	153	205	216	224	153	169	177	197	126	130	0	0
P5M8	JSP5	192	208	173	197	216	220	161	173	0	0	114	114	0	0
P5M9	JSP5	216	228	145	157	220	220	149	153	169	173	122	126	252	256
P5M10	JSP5	208	224	153	173	216	220	133	149	157	161	114	142	248	256
P5M11	JSP5	224	228	189	193	196	196	153	169	177	189	114	138	252	256
P5M12	JSP5	192	228	153	157	212	212	133	153	181	185	122	126	232	264
P5M13	JSP5	192	224	145	173	208	212	133	153	185	189	114	138	260	260
P5M14	JSP5	204	224	157	161	216	220	133	153	185	189	122	134	248	256
P5M15	JSP5	192	228	181	201	212	212	157	161	165	177	126	142	256	260
P5M16	JSP5	196	196	145	169	216	216	145	145	169	181	122	138	248	252
P5M17	JSP5	224	228	145	177	216	224	133	149	181	193	134	138	276	276
P5M18	JSP5	200	228	145	157	220	220	157	161	173	173	118	130	256	264
EP5E3	JSP5	0	0	157	201	196	216	149	153	0	0	114	122	264	264
EP5E5	JSP5	228	228	177	201	212	216	129	173	173	173	114	138	0	0
EP5E7	JSP5	192	196	169	177	220	224	133	141	165	165	126	138	240	240
EP5E8	JSP5	192	204	173	177	184	216	153	161	0	0	122	138	252	252
EP5E11	JSP5	204	224	153	161	212	216	0	0	0	0	134	134	256	256
EP5E18	JSP5	192	228	181	209	184	184	145	145	0	0	122	134	0	0
EP5E20	JSP5	224	224	169	189	0	0	153	173	189	209	114	114	244	248
