# Supplementary material for: Integrating Population Genetics With Long‐Term Environmental Monitoring to Evaluate and Guide Vernal Pool Creation for Amphibian Conservation
Source: Ecol Evol. 2024 Oct 19;14(10):e70431. doi: 10.1002/ece3.70431 (PMC11489881; doi:10.1002/ece3.70431)
Supplement: Supplementary file 1 — Appendix S1. [file ECE3-14-e70431-s001.zip › ece370431-sup-0002-AppendixS2.xlsx]

## Sheet: Biotic 
Pool ID	Type ID	Hydroperiod Class ID	Type	Year	Hydroperiod Class	Egg mass abundance (WF)	Egg mass abundance (SS)	Egg mass abundance (WF+SS)	Egg mass density (WF)	Egg mass density (SS)	Overall survival (WF)	Overall survival (SS)	Overall survival (WF+SS)
JSP1	Natural	Short-cycle	1	1	2	10	0	11	0.68	0	9.6	0.9	10.5
JSP2	Created	Highly ephemeral	3	1	1	2	0	3	0.9	0	0	0	0
JSP3	Created	Long-cycle	3	1	3	10	2	13	7.2	1.4	0.3	0	0.3
JSP4	Created	Short-cycle	3	1	2	33	4	38	0.7	0.08	0	0	0
JSP5	Natural	Short-cycle	1	1	2	180	28	209	1	0.1	6.9	6.4	13.3
JSP1	Natural	Short-cycle	1	2	2	20	0	22	0.4	0	9.6	0.9	10.5
JSP2	Created	Highly ephemeral	3	2	1	4	0	6	1.4	0	0	0	0
JSP3	Created	Long-cycle	3	2	3	25	0	27	12.1	0	0.3	0	0.3
JSP4	Created	Short-cycle	3	2	2	39	2	43	1	0.04	0	0	0
JSP5	Natural	Short-cycle	1	2	2	124	41	167	1.8	0.6	6.9	6.4	13.3
JSP1	Natural	Short-cycle	1	3	2	69	0	72	3.7	0	9.6	0.9	10.5
JSP2	Created	Highly ephemeral	3	3	1	2	0	5	0.7	0	0	0	0
JSP3	Created	Long-cycle	3	3	3	46	0	49	9.5	0	0.3	0	0.3
JSP4	Created	Short-cycle	3	3	2	100	0	103	21	0	0	0	0
JSP5	Natural	Short-cycle	1	3	2	136	33	172	7.9	0.7	6.9	6.4	13.3
JSP1	Natural	Short-cycle	1	4	2	165	0	165	31.8	0	9.6	0.9	10.5
JSP2	Created	Highly ephemeral	3	4	1	0	0	0	0	0	0	0	0
JSP3	Created	Long-cycle	3	4	3	33	2	35	12	0.7	0.3	0	0.3
JSP4	Created	Short-cycle	3	4	2	16	2	18	0.5	0.08	0	0	0
JSP5	Natural	Short-cycle	1	4	2	40	25	65	3.4	0.3	6.9	6.4	13.3
JSP1	Natural	Short-cycle	1	5	2	48	18	66	0.84	0.5	9.6	0.9	10.5
JSP2	Created	Highly ephemeral	3	5	1	0	0	0	0	0	0	0	0
JSP3	Created	Long-cycle	3	5	3	36	6	42	10.1	2.18	0.3	0	0.3
JSP4	Created	Short-cycle	3	5	2	14	0	14	0.9	0	0	0	0
JSP5	Natural	Short-cycle	1	5	2	37	30	67	0.5	0.3	6.9	6.4	13.3
JSP1	Natural	Short-cycle	1	6	2	80	2	82	1.75	0.11	6.87	0.2	7.07
JSP2	Created	Highly ephemeral	3	6	1	17	0	17	4.98	0	0	0	0
JSP3	Created	Long-cycle	3	6	3	26	0	26	8.84	0	1.14	0	1.14
JSP4	Created	Short-cycle	3	6	2	64	1	65	2.7	0.03	9.47	37.2	46.67
JSP5	Natural	Short-cycle	1	6	2	65	81	146	0.42	0.53	44.2	2	46.2
JSP1	Natural	Short-cycle	1	7	2	71	11	82	1.92	0.3	3.71	0	3.71
JSP2	Created	Highly ephemeral	3	7	1	10	0	10	2.26	0	0	0	0
JSP3	Created	Long-cycle	3	7	3	24	0	24	66.67	0	1.17	0	1.17
JSP4	Created	Short-cycle	3	7	2	85	6	91	3.86	0.27	9.88	0	9.88
JSP5	Natural	Short-cycle	1	7	2	107	27	134	4.98	1.26	6.01	0	6.01
JSP1	Natural	Short-cycle	1	8	2	0	0	0	0	0	0	0	0
JSP2	Created	Highly ephemeral	3	8	1	8	0	8	1.74	0	0	0	0
JSP3	Created	Long-cycle	3	8	3	20	0	20	6.31	0	6.5	0	6.5
JSP4	Created	Short-cycle	3	8	2	20	7	27	0.33	0.34	0	0	0
JSP5	Natural	Short-cycle	1	8	2	250	52	302	3.19	1.13	0.69	0.32	1.01
JSP1	Natural	Short-cycle	1	9	2	250	6	256	5.5	0.1	9.6	0.9	10.5
JSP2	Created	Highly ephemeral	3	9	1	11	0	11	2.62	0	0	0	0
JSP3	Created	Long-cycle	3	9	3	30	0	30	22.73	0	0.3	0	0.3
JSP4	Created	Short-cycle	3	9	2	70	3	73	1.88	0.05	0	0	0
JSP5	Natural	Short-cycle	1	9	2	162	0	162	4.15	0	6.9	6.4	13.3
JSP1	Natural	Short-cycle	1	10	2	0	0	0	0	0	9.6	0.9	10.5
JSP2	Created	Highly ephemeral	3	10	1	0	0	0	0	0	0	0	0
JSP3	Created	Long-cycle	3	10	3	10	0	10	6	0	0.3	0	0.3
JSP4	Created	Short-cycle	3	10	2	72	0	72	35.9	0	0	0	0
JSP5	Natural	Short-cycle	1	10	2	12	39	51	0.88	2.9	6.9	6.4	13.3

## Sheet: Environmental
Pool ID	Canopy	Developed Land	Agricultural Land	Forested Land	Depth	Volume	DO	Conductivity	Hydroperiod
JSP1	95.5	18.8	16.6	60.9	23.45	79.33	56.1	0.038	14
JSP2	96.48	18.5	16.9	60.5	8.28	3.53	55.2	0.041	6
JSP3	96.31	18.6	20.1	57.6	25.6	6.32	27	0.104	16
JSP4	96.4	37.5	10.3	47.6	31.89	87.66	48.5	0.04	16
JSP5	93.92	10.6	14.9	68.5	65.16	291.3	41.3	0.043	16
JSP1	95.5	18.8	16.6	60.9	40.62	139.13	38.6	0.051	11
JSP2	96.48	18.5	16.9	60.5	25.08	10.73	46.3	0.046	6
JSP3	96.31	18.6	20.1	57.6	22.38	6.48	42	0.052	14
JSP4	96.4	37.5	10.3	47.6	45.33	105.13	36.1	0.065	13
JSP5	93.92	10.6	14.9	68.5	55.54	197.35	48.1	0.053	13
JSP1	95.5	18.8	16.6	60.9	19.02	44.58	47.8	0.05	12
JSP2	96.48	18.5	16.9	60.5	4.43	2.77	42.8	0.04	12
JSP3	96.31	18.6	20.1	57.6	20.29	6.07	37.3	0.05	19
JSP4	96.4	37.5	10.3	47.6	22.57	20.08	34.2	0.05	14
JSP5	93.92	10.6	14.9	68.5	57.71	239.6	26.2	0.06	18
JSP1	95.5	18.8	16.6	60.9	25.47	47.94	77.8	0.036	21
JSP2	96.48	18.5	16.9	60.5	11	5.52	66.5	0.034	14
JSP3	96.31	18.6	20.1	57.6	27.62	7.67	64.1	0.074	26
JSP4	96.4	37.5	10.3	47.6	31	52.28	60	0.052	11
JSP5	93.92	10.6	14.9	68.5	61	124.92	31.1	0.058	20
JSP1	95.5	18.8	16.6	60.9	39	56.98	47	0.04	22
JSP2	96.48	18.5	16.9	60.5	29	5.4	53	0.03	16
JSP3	96.31	18.6	20.1	57.6	22.4	3.6	35	0.07	34
JSP4	96.4	37.5	10.3	47.6	48.1	17.4	63	0.06	18
JSP5	93.92	10.6	14.9	68.5	52	92.5	38	0.05	22
JSP1	95.5	18.8	16.6	60.9	34.7	45.8	70	0.03	30
JSP2	96.48	18.5	16.9	60.5	21.6	3.4	76	0.04	15
JSP3	96.31	18.6	20.1	57.6	26.5	2.9	37	0.04	39
JSP4	96.4	37.5	10.3	47.6	27	23.7	59	0.05	36
JSP5	93.92	10.6	14.9	68.5	71.6	153.9	78	0.04	30
JSP1	95.5	18.8	16.6	60.9	50	51.2	45	0.04	21
JSP2	96.48	18.5	16.9	60.5	30	4.4	46	0.03	20
JSP3	96.31	18.6	20.1	57.6	35	3.2	41	0.06	40
JSP4	96.4	37.5	10.3	47.6	46	14.4	30	0.04	25
JSP5	93.92	10.6	14.9	68.5	50	21.5	35	0.05	25
JSP1	95.5	18.8	16.6	60.9	54.53	11.5	46	0.03	22
JSP2	96.48	18.5	16.9	60.5	31.6	5.5	46	0.03	24
JSP3	96.31	18.6	20.1	57.6	25.3	3.2	24	0.04	45
JSP4	96.4	37.5	10.3	47.6	27.1	61.1	83	0.06	30
JSP5	93.92	10.6	14.9	68.5	50.4	78.3	56	0.04	32
JSP1	95.5	18.8	16.6	60.9	47.8	45.5	59	0.04	23
JSP2	96.48	18.5	16.9	60.5	33.5	4.2	63	0.03	20
JSP3	96.31	18.6	20.1	57.6	29	1.3	78	0.02	44
JSP4	96.4	37.5	10.3	47.6	54.3	55.6	65	0.04	40
JSP5	93.92	10.6	14.9	68.5	81	208.3	61	0.04	20
JSP1	95.5	18.8	16.6	60.9	43.1	57	26	0.04	21
JSP2	96.48	18.5	16.9	60.5	25.9	3.6	5.2	0.03	14
JSP3	96.31	18.6	20.1	57.6	15.7	1.7	41	0.1	26
JSP4	96.4	37.5	10.3	47.6	42.4	55.5	21	0.06	11
JSP5	93.92	10.6	14.9	68.5	38.5	68.6	28	0.05	20
